# Supplementary material for: Drawn-on-skin electronic tattoo as a closed-loop sensing-stimulation system for the muscles
Source: Sci Adv. 2026 Apr 15;12(16):eaed7673. doi: 10.1126/sciadv.aed7673 (PMC13082325; doi:10.1126/sciadv.aed7673)
Supplement: Supplementary file 2 — Movies S1 to S4 [file sciadv.aed7673_movies_s1_to_s4.zip]

Archive with 4 entries (4 files):
- sciadv.aed7673_movie_s1.mp4
- sciadv.aed7673_movie_s2.mp4
- sciadv.aed7673_movie_s3.mp4
- sciadv.aed7673_movie_s4.mp4
